# Supplementary material for: Overcoming Poor Transgene Expression in the Wild-Type Chlamydomonas Chloroplast: Creation of Highly Mosquitocidal Strains of Chlamydomonas reinhardtii
Source: Microorganisms. 2022 May 25;10(6):1087. doi: 10.3390/microorganisms10061087 (PMC9229432; doi:10.3390/microorganisms10061087)
Supplement: Supplementary file 1 [file microorganisms-10-01087-s001.zip]

Archive with 1 entries (1 files):
- microorganisms-1721305-supplementary.pdf
